# Supplementary material for: Four new species of Epicephala Meyrick, 1880 (Lepidoptera, Gracillariidae) associated with two species of Glochidion (Phyllanthaceae) from Hainan Island in China
Source: Zookeys. 2015 Jun 15;(508):53–67. doi: 10.3897/zookeys.508.9479 (PMC4492205; doi:10.3897/zookeys.508.9479)
Supplement: XML Treatment for Epicephala impolliniferens [file zookeys.508.9479-treatment2.xml]

<!DOCTYPE tp:taxon-treatment
  PUBLIC "-//TaxonX//DTD Taxonomic Treatment Publishing DTD v0 20100105//EN" "tax-treatment-NSO.dtd">
<tp:taxon-treatment xmlns:tp="http://www.plazi.org/taxpub"><tp:treatment-meta><kwd-group><label>Taxon classification</label><kwd><named-content content-type="kingdom">Animalia</named-content></kwd><kwd><named-content content-type="order">Lepidoptera</named-content></kwd><kwd><named-content content-type="family">Gracillariidae</named-content></kwd></kwd-group><mixed-citation publication-type="journal"><person-group><name><surname>Li</surname><given-names>Houhun</given-names></name><name><surname>Wang</surname><given-names>Zhibo</given-names></name><name><surname>Hu</surname><given-names>Bingbing</given-names></name></person-group><article-title>Four new species of <italic><tp:taxon-name><tp:taxon-name-part taxon-name-part-type="genus">Epicephala</tp:taxon-name-part></tp:taxon-name></italic> Meyrick, 1880 (<tp:taxon-name><tp:taxon-name-part taxon-name-part-type="order">Lepidoptera</tp:taxon-name-part></tp:taxon-name>, <tp:taxon-name><tp:taxon-name-part taxon-name-part-type="family">Gracillariidae</tp:taxon-name-part></tp:taxon-name>) associated with two species of <italic><tp:taxon-name><tp:taxon-name-part taxon-name-part-type="genus">Glochidion</tp:taxon-name-part></tp:taxon-name></italic> (<tp:taxon-name><tp:taxon-name-part taxon-name-part-type="family">Phyllanthaceae</tp:taxon-name-part></tp:taxon-name>) from Hainan Island in China</article-title><source>Zookeys</source><day>15</day><month>6</month><year>2015</year><volume>2015</volume><issue>508</issue><fpage>53</fpage><lpage>67</lpage><pub-id pub-id-type="doi">10.3897/zookeys.508.9479</pub-id></mixed-citation></tp:treatment-meta><tp:nomenclature><tp:taxon-name>
                        <tp:taxon-name-part taxon-name-part-type="genus">Epicephala</tp:taxon-name-part>
                        <tp:taxon-name-part taxon-name-part-type="species">impolliniferens</tp:taxon-name-part>
                        <object-id xmlns:xlink="http://www.w3.org/1999/xlink" content-type="zoobank" xlink:type="simple">http://zoobank.org/EBB03B6E-C800-4492-A563-74E31E89EF54</object-id>
                    </tp:taxon-name><tp:taxon-authority>Li</tp:taxon-authority><tp:taxon-status xmlns:xlink="http://www.w3.org/1999/xlink" xlink:type="simple">sp. n.</tp:taxon-status><xref ref-type="fig" rid="F2">Figs 6</xref><xref ref-type="fig" rid="F2">, 10</xref><xref ref-type="fig" rid="F3">, 12</xref><xref ref-type="fig" rid="F4">, 16</xref><!--PageBreak--><!--PageBreak--></tp:nomenclature><tp:treatment-sec sec-type="Description"><title>Description.</title><p>Adult (Fig. <xref ref-type="fig" rid="F2">6</xref>). Forewing expanse 7.0−10.5 mm. Head white to yellowish white mixed with brown scales. Labial palpus white, inner surface with scattered grayish brown scales; distal 1/2 to 2/3 of second palpomere brown to dark brown on outer surface, third palpomere dark brown on outer surface except tip. Antenna grayish brown to dark brown, each flagellomere paler at base. Thorax white. Tegula dark brown. Forewing brown to dark brown; three pairs white striae from both costal and dorsal margins at 2/5, 2/3 and 3/4 extending obliquely outward to middle as well as to end and outside of cell, second dorsal stria longest and third costal stria shortest; dorsal margin with a broad white band extending from base to tornus; a silvery-white fascia with metallic reflection from costal 6/7 to dorsal margin, gently arched outward; distal 1/7 yellowish brown, with a central black dot, with an indistinct white dot at costa and a white streak along dorsal margin; cilia basally black, medially white, distally black from distal part of costal margin to apex, white from termen to tornus, gray along dorsal margin. Hindwing yellowish white (especially at base) to brown; cilia gray.</p><p><bold>Male genitalia</bold> (Fig. <xref ref-type="fig" rid="F3">12</xref>). Tegumen broadly oval, sclerotized laterally. Costa as long as tegumen, slightly broadened at base, rounded at apex, with long dense setae ventrally, distal 4/5 nearly parallel dorso-ventrally; dorsal margin straight; ventral margin with lobed process obliquely outward. Sacculus elongate oval, about 3/4 length of costa, acute distally. Transtilla broad at base, narrowed triangularly, curved ventrad distally, acute apically. Vinculum V-shaped, rounded on posterior margin; saccus broad digitiform, as long as vinculum, slightly narrowed at base, rounded at apex. <!--PageBreak-->Phallus thick and straight, slightly longer than valva, gently thinned from base to apex; cornuti consisting of four to six spines, usually one or two large, compactly grouped into a bundle.</p><p><bold>Female genitalia</bold> (Fig. <xref ref-type="fig" rid="F4">16</xref>). Ovipositor small, triangular, dentate laterally, acute apically. Apophysis posterioris obviously thick and strong, 1.5 times longer than apophysis anterioris. Lamella postvaginalis small, rounded, about twice as wide as ostium bursae. Antrum sclerotized, short, as long as lamella postvaginalis. Ductus bursae about same length of apophysis anterioris, membranous, with longitudinal parallel folds, compactly grouped into a broad, heavily sclerotized band extending from base to corpus bursae; ductus seminalis membranous, arising anterior of ductus bursae. Corpus bursae oval, small, about half length of ductus bursae, with reticulate patches medially; signum triangular, placed at middle.</p></tp:treatment-sec><tp:treatment-sec sec-type="Diagnosis"><title>Diagnosis.</title><p>This species is similar to <italic><tp:taxon-name><tp:taxon-name-part taxon-name-part-type="genus">Epicephala</tp:taxon-name-part> <tp:taxon-name-part taxon-name-part-type="species">domina</tp:taxon-name-part></tp:taxon-name></italic> sp. n. in appearance, but can be separated from the latter by the female proboscis without tip-dilated sensory setae (Fig. <xref ref-type="fig" rid="F2">10</xref>); in the male genitalia by the apex-rounded costa with a lobed process on ventral margin medially, the sacculus with apex elongate-acute, the phallus with four to six cornuti compactly grouped into a bundle; in the female genitalia by the apically acute ovipositor, the small rounded lamella postvaginalis, the antrum as long as the lamella postvaginalis, the ductus bursae about same length of apophysis anterioris. In <italic><tp:taxon-name><tp:taxon-name-part taxon-name-part-type="genus">Epicephala</tp:taxon-name-part> <tp:taxon-name-part taxon-name-part-type="species">domina</tp:taxon-name-part></tp:taxon-name></italic> sp. n., the female proboscis possesses a large number of tip-dilated sensory setae as most species in the genus (Fig. <xref ref-type="fig" rid="F2">9</xref>), which can hold numerous pollen grains for pollination; in the male genitalia the costa has an obliquely rounded apex and a rounded protuberance at 3/4 on ventral margin, the sacculus is shortly acute at apex, the cornutus is a rolled plate; in the female genitalia the ovipositor is bilobed at apex, the lamella postvaginalis consists of two triangles with acute apex; the antrum is as long as the ductus bursae, and the ductus bursae is about half length of the apophysis anterioris.</p></tp:treatment-sec><tp:treatment-sec sec-type="Remarks"><title>Remarks.</title><p><italic><tp:taxon-name><tp:taxon-name-part taxon-name-part-type="genus">Epicephala</tp:taxon-name-part> <tp:taxon-name-part taxon-name-part-type="species">impolliniferens</tp:taxon-name-part></tp:taxon-name></italic> sp. n. is the first species of non-pollinating <italic><tp:taxon-name><tp:taxon-name-part taxon-name-part-type="genus">Epicephala</tp:taxon-name-part></tp:taxon-name></italic> associated with <italic><tp:taxon-name><tp:taxon-name-part taxon-name-part-type="genus">Glochidion</tp:taxon-name-part></tp:taxon-name></italic>, and the second named species within the genus (following <italic><tp:taxon-name><tp:taxon-name-part taxon-name-part-type="genus">Epicephala</tp:taxon-name-part> <tp:taxon-name-part taxon-name-part-type="species">relictella</tp:taxon-name-part></tp:taxon-name></italic> Kuznetzov, 1979) in which the female proboscis lacks the tip-dilated sensory setae on its surface for carrying pollens. Species of the genus <italic><tp:taxon-name><tp:taxon-name-part taxon-name-part-type="genus">Epicephala</tp:taxon-name-part></tp:taxon-name></italic> are noteworthy for their obligate pollination habits, which involve mutualistic relationship with trees of <tp:taxon-name><tp:taxon-name-part taxon-name-part-type="family">Phyllanthaceae</tp:taxon-name-part></tp:taxon-name>. However, both <italic><tp:taxon-name><tp:taxon-name-part taxon-name-part-type="genus">Epicephala</tp:taxon-name-part> <tp:taxon-name-part taxon-name-part-type="species">impolliniferens</tp:taxon-name-part></tp:taxon-name></italic> sp. n. and <italic><tp:taxon-name><tp:taxon-name-part taxon-name-part-type="genus">Epicephala</tp:taxon-name-part> <tp:taxon-name-part taxon-name-part-type="species">relictella</tp:taxon-name-part></tp:taxon-name></italic> Kuznetzov are not associated with pollination in biology referring to the morphology of the female proboscis. <italic><tp:taxon-name><tp:taxon-name-part taxon-name-part-type="genus">Epicephala</tp:taxon-name-part> <tp:taxon-name-part taxon-name-part-type="species">relictella</tp:taxon-name-part></tp:taxon-name></italic> feeds on the seeds of <italic><tp:taxon-name><tp:taxon-name-part taxon-name-part-type="genus">Flueggea</tp:taxon-name-part> <tp:taxon-name-part taxon-name-part-type="species">suffruticosa</tp:taxon-name-part></tp:taxon-name></italic> (Pall.) Baill. (<xref ref-type="bibr" rid="B6">Hu et al. 2011b</xref>). <xref ref-type="bibr" rid="B9">Kawakita and Kato (2009)</xref> reported several undescribed <italic><tp:taxon-name><tp:taxon-name-part taxon-name-part-type="genus">Epicephala</tp:taxon-name-part></tp:taxon-name></italic> species that do not pollinate their hosts. We have confirmed one of them not belonging to the genus <italic><tp:taxon-name><tp:taxon-name-part taxon-name-part-type="genus">Epicephala</tp:taxon-name-part></tp:taxon-name></italic> (unpublished data), and the status of the other undescribed species needs to be determined.</p></tp:treatment-sec><tp:treatment-sec sec-type="Type material"><title>Type material.</title><p>48♂, 64♀, with genitalia preparations of 48♂ and 46♀.</p><p>Holotype ♂ − <bold>CHINA: Hainan Province</bold>: Yinggeling Mountain Nature Reserves (<named-content xmlns:xlink="http://www.w3.org/1999/xlink" content-type="dwc:verbatimCoordinates" xlink:type="simple">19°01'N, 109°33'E</named-content>), 450 m, 11.i.2013, reared from host-plant <italic><tp:taxon-name><tp:taxon-name-part taxon-name-part-type="genus">Glochidion</tp:taxon-name-part> <tp:taxon-name-part taxon-name-part-type="species">sphaerogynum</tp:taxon-name-part></tp:taxon-name></italic> by Zhibo Wang, genitalia slide no. WZB14178.</p><!--PageBreak--><p>Paratypes − <bold>CHINA: Hainan Province</bold>: 3♂, 5♀, Yinggeling Mountain Nature Reserves (<named-content xmlns:xlink="http://www.w3.org/1999/xlink" content-type="dwc:verbatimCoordinates" xlink:type="simple">19°01'N, 109°33'E</named-content>), 450 m, 12.vi.2010, 18–26.ix.2010, leg. Bingbing Hu; 45♂, 58♀, same locality as holotype, 19.xii.2012–24.i.2013, 12.i.–20.ii2014, reared or collected from <italic><tp:taxon-name><tp:taxon-name-part taxon-name-part-type="genus">Glochidion</tp:taxon-name-part> <tp:taxon-name-part taxon-name-part-type="species">sphaerogynum</tp:taxon-name-part></tp:taxon-name></italic> by Zhibo Wang (2♂, 2♀, deposited in BMNH).</p></tp:treatment-sec><tp:treatment-sec sec-type="Distribution"><title>Distribution.</title><p>China (Hainan).</p></tp:treatment-sec><tp:treatment-sec sec-type="Biology"><title>Biology.</title><p>Larvae feed on seeds in the fruits of <italic><tp:taxon-name><tp:taxon-name-part taxon-name-part-type="genus">Glochidion</tp:taxon-name-part> <tp:taxon-name-part taxon-name-part-type="species">sphaerogynum</tp:taxon-name-part></tp:taxon-name></italic> (Müll. Arg.) Kurz (<tp:taxon-name><tp:taxon-name-part taxon-name-part-type="family">Phyllanthaceae</tp:taxon-name-part></tp:taxon-name>).</p></tp:treatment-sec><tp:treatment-sec sec-type="Etymology"><title>Etymology.</title><p>The specific name is derived from the Latin <italic>im</italic>- (= not), <italic>pollinicus</italic> (= pollen) and <italic>ferre</italic> (= to carry, to bear), in reference to the non-pollinating habit.</p></tp:treatment-sec><tp:treatment-sec><!--Section generated to contain objects referenced in tp:taxon-treatment.--><fig id="F2" position="float" orientation="portrait"><label>Figures 5–10.</label><caption><p>Adult morphology of <italic><tp:taxon-name><tp:taxon-name-part taxon-name-part-type="genus">Epicephala</tp:taxon-name-part></tp:taxon-name></italic> spp. <bold>5–8</bold> Adults: <bold>5</bold> <italic><tp:taxon-name><tp:taxon-name-part taxon-name-part-type="genus">Epicephala</tp:taxon-name-part> <tp:taxon-name-part taxon-name-part-type="species">domina</tp:taxon-name-part></tp:taxon-name></italic> sp. n., female paratype <bold>6</bold> <italic><tp:taxon-name><tp:taxon-name-part taxon-name-part-type="genus">Epicephala</tp:taxon-name-part> <tp:taxon-name-part taxon-name-part-type="species">impolliniferens</tp:taxon-name-part></tp:taxon-name></italic> sp. n., female paratype <bold>7</bold> <italic><tp:taxon-name><tp:taxon-name-part taxon-name-part-type="genus">Epicephala</tp:taxon-name-part> <tp:taxon-name-part taxon-name-part-type="species">camurella</tp:taxon-name-part></tp:taxon-name></italic> sp. n., male paratype <bold>8</bold> <italic><tp:taxon-name><tp:taxon-name-part taxon-name-part-type="genus">Epicephala</tp:taxon-name-part> <tp:taxon-name-part taxon-name-part-type="species">angustisaccula</tp:taxon-name-part></tp:taxon-name></italic> sp. n., male paratype <bold>9–10</bold> Morphology of female proboscis: <bold>9</bold> <italic><tp:taxon-name><tp:taxon-name-part taxon-name-part-type="genus">Epicephala</tp:taxon-name-part> <tp:taxon-name-part taxon-name-part-type="species">domina</tp:taxon-name-part></tp:taxon-name></italic> sp. n., female paratype, head slide No. WZB14297 (genitalia slide No. WZB14295 for determination) <bold>10</bold> <italic><tp:taxon-name><tp:taxon-name-part taxon-name-part-type="genus">Epicephala</tp:taxon-name-part> <tp:taxon-name-part taxon-name-part-type="species">impolliniferens</tp:taxon-name-part></tp:taxon-name></italic> sp. n., female paratype, head slide No. WZB14298 (genitalia slide No. WZB14160 for determination). Scale bar: 2.0 mm (<bold>5–6</bold>); 0.5 mm (<bold>9, 10</bold>).</p></caption><graphic xmlns:xlink="http://www.w3.org/1999/xlink" xlink:href="zookeys-508-053-g002.jpg" position="float" orientation="portrait" xlink:type="simple" id="oo_45120.jpg"/></fig><fig id="F3" position="float" orientation="portrait"><label>Figures 11–14.</label><caption><p>Male genitalia of <italic><tp:taxon-name><tp:taxon-name-part taxon-name-part-type="genus">Epicephala</tp:taxon-name-part></tp:taxon-name></italic> spp. <bold>11</bold> <italic><tp:taxon-name><tp:taxon-name-part taxon-name-part-type="genus">Epicephala</tp:taxon-name-part> <tp:taxon-name-part taxon-name-part-type="species">domina</tp:taxon-name-part></tp:taxon-name></italic> sp. n., holotype, genitalia slide No. WZB14337 <bold>12</bold> <italic><tp:taxon-name><tp:taxon-name-part taxon-name-part-type="genus">Epicephala</tp:taxon-name-part> <tp:taxon-name-part taxon-name-part-type="species">impolliniferens</tp:taxon-name-part></tp:taxon-name></italic> sp. n., paratype, genitalia slide No. WZB14278 <bold>13</bold> <italic><tp:taxon-name><tp:taxon-name-part taxon-name-part-type="genus">Epicephala</tp:taxon-name-part> <tp:taxon-name-part taxon-name-part-type="species">camurella</tp:taxon-name-part></tp:taxon-name></italic> sp. n., holotype, genitalia slide No. WZB14043 <bold>14</bold> <italic><tp:taxon-name><tp:taxon-name-part taxon-name-part-type="genus">Epicephala</tp:taxon-name-part> <tp:taxon-name-part taxon-name-part-type="species">angustisaccula</tp:taxon-name-part></tp:taxon-name></italic> sp. n., paratype, genitalia slide No. WZB14001. Scale bar = 0.5 mm.</p></caption><graphic xmlns:xlink="http://www.w3.org/1999/xlink" xlink:href="zookeys-508-053-g003.jpg" position="float" orientation="portrait" xlink:type="simple" id="oo_45121.jpg"/></fig><fig id="F4" position="float" orientation="portrait"><label>Figures 15–16.</label><caption><p>Female genitalia of <italic><tp:taxon-name><tp:taxon-name-part taxon-name-part-type="genus">Epicephala</tp:taxon-name-part></tp:taxon-name></italic> spp. <bold>15</bold> <italic><tp:taxon-name><tp:taxon-name-part taxon-name-part-type="genus">Epicephala</tp:taxon-name-part> <tp:taxon-name-part taxon-name-part-type="species">domina</tp:taxon-name-part></tp:taxon-name></italic> sp. n., paratype, genitalia slide No. WZB14295 <bold>16</bold> <italic><tp:taxon-name><tp:taxon-name-part taxon-name-part-type="genus">Epicephala</tp:taxon-name-part> <tp:taxon-name-part taxon-name-part-type="species">impolliniferens</tp:taxon-name-part></tp:taxon-name></italic> sp. n., paratype, genitalia slide No. WZB14249. Scale bar: 0.5 mm (<bold>15, 16</bold>); 0.1 mm (<bold>15a, 16a</bold>).</p></caption><graphic xmlns:xlink="http://www.w3.org/1999/xlink" xlink:href="zookeys-508-053-g004.jpg" position="float" orientation="portrait" xlink:type="simple" id="oo_45122.jpg"/></fig></tp:treatment-sec><ref-list><ref id="B6"><mixed-citation xmlns:xlink="http://www.w3.org/1999/xlink" xlink:type="simple"><person-group><name name-style="western"><surname>Hu</surname><given-names>BB</given-names></name><name name-style="western"><surname>Wang</surname><given-names>SX</given-names></name><name name-style="western"><surname>Zhang</surname><given-names>J</given-names></name><name name-style="western"><surname>Li</surname><given-names>HH</given-names></name></person-group> (<year>2011b</year>) <article-title>Taxonomy and biology of two seed-parasitic gracillariid moths (<tp:taxon-name><tp:taxon-name-part taxon-name-part-type="order">Lepidoptera</tp:taxon-name-part></tp:taxon-name>, <tp:taxon-name><tp:taxon-name-part taxon-name-part-type="family">Gracillariidae</tp:taxon-name-part></tp:taxon-name>), with description of one new species.</article-title> <source>ZooKeys</source> <volume>83</volume>: <fpage>43</fpage>–<lpage>56</lpage>. doi: <ext-link ext-link-type="doi" xlink:href="10.3897/zookeys.83.783" xlink:type="simple">10.3897/zookeys.83.783</ext-link></mixed-citation></ref><ref id="B9"><mixed-citation xmlns:xlink="http://www.w3.org/1999/xlink" xlink:type="simple"><person-group><name name-style="western"><surname>Kawakita</surname><given-names>A</given-names></name><name name-style="western"><surname>Kato</surname><given-names>M</given-names></name></person-group> (<year>2009</year>) <article-title>Repeated independent evolution of obligate pollination mutualism in the <tp:taxon-name><tp:taxon-name-part taxon-name-part-type="tribe">Phyllantheae</tp:taxon-name-part></tp:taxon-name>-<italic><tp:taxon-name><tp:taxon-name-part taxon-name-part-type="genus">Epicephala</tp:taxon-name-part></tp:taxon-name></italic> association.</article-title> <source>Proceedings of the Royal Society B</source> <volume>276</volume>: <fpage>417</fpage>–<lpage>426</lpage>. doi: <ext-link ext-link-type="doi" xlink:href="10.1098/rspb.2008.1226" xlink:type="simple">10.1098/rspb.2008.1226</ext-link></mixed-citation></ref></ref-list></tp:taxon-treatment>
