# Supplementary material for: Four new species of Epicephala Meyrick, 1880 (Lepidoptera, Gracillariidae) associated with two species of Glochidion (Phyllanthaceae) from Hainan Island in China
Source: Zookeys. 2015 Jun 15;(508):53–67. doi: 10.3897/zookeys.508.9479 (PMC4492205; doi:10.3897/zookeys.508.9479)
Supplement: XML Treatment for Epicephala camurella [file zookeys.508.9479-treatment3.xml]

<!DOCTYPE tp:taxon-treatment
  PUBLIC "-//TaxonX//DTD Taxonomic Treatment Publishing DTD v0 20100105//EN" "tax-treatment-NSO.dtd">
<tp:taxon-treatment xmlns:tp="http://www.plazi.org/taxpub"><tp:treatment-meta><kwd-group><label>Taxon classification</label><kwd><named-content content-type="kingdom">Animalia</named-content></kwd><kwd><named-content content-type="order">Lepidoptera</named-content></kwd><kwd><named-content content-type="family">Gracillariidae</named-content></kwd></kwd-group><mixed-citation publication-type="journal"><person-group><name><surname>Li</surname><given-names>Houhun</given-names></name><name><surname>Wang</surname><given-names>Zhibo</given-names></name><name><surname>Hu</surname><given-names>Bingbing</given-names></name></person-group><article-title>Four new species of <italic><tp:taxon-name><tp:taxon-name-part taxon-name-part-type="genus">Epicephala</tp:taxon-name-part></tp:taxon-name></italic> Meyrick, 1880 (<tp:taxon-name><tp:taxon-name-part taxon-name-part-type="order">Lepidoptera</tp:taxon-name-part></tp:taxon-name>, <tp:taxon-name><tp:taxon-name-part taxon-name-part-type="family">Gracillariidae</tp:taxon-name-part></tp:taxon-name>) associated with two species of <italic><tp:taxon-name><tp:taxon-name-part taxon-name-part-type="genus">Glochidion</tp:taxon-name-part></tp:taxon-name></italic> (<tp:taxon-name><tp:taxon-name-part taxon-name-part-type="family">Phyllanthaceae</tp:taxon-name-part></tp:taxon-name>) from Hainan Island in China</article-title><source>Zookeys</source><day>15</day><month>6</month><year>2015</year><volume>2015</volume><issue>508</issue><fpage>53</fpage><lpage>67</lpage><pub-id pub-id-type="doi">10.3897/zookeys.508.9479</pub-id></mixed-citation></tp:treatment-meta><tp:nomenclature><tp:taxon-name>
                        <tp:taxon-name-part taxon-name-part-type="genus">Epicephala</tp:taxon-name-part>
                        <tp:taxon-name-part taxon-name-part-type="species">camurella</tp:taxon-name-part>
                        <object-id xmlns:xlink="http://www.w3.org/1999/xlink" content-type="zoobank" xlink:type="simple">http://zoobank.org/55573693-A511-43CD-8250-E553797D20B6</object-id>
                    </tp:taxon-name><tp:taxon-authority>Li</tp:taxon-authority><tp:taxon-status xmlns:xlink="http://www.w3.org/1999/xlink" xlink:type="simple">sp. n.</tp:taxon-status><xref ref-type="fig" rid="F2">Figs 7</xref><xref ref-type="fig" rid="F3">, 13</xref><xref ref-type="fig" rid="F5">, 17</xref></tp:nomenclature><tp:treatment-sec sec-type="Description"><title>Description.</title><p>Adult (Fig. <xref ref-type="fig" rid="F2">7</xref>). Forewing expanse 7.0−10.0 mm. Head white, mixed with brown scales. Labial palpus white, second and third palpomeres dark brown on outer surface, second palpomere scattered with grayish brown scales on inner surface. Antenna grayish brown to dark brown. Thorax white. Tegula brown, with a few grayish white or brown mottled white scales distally. Forewing grayish brown to brown, sometimes tinged with ochreous scales; three pairs white striae from both costal and dorsal margins at 1/3, 3/5 and 4/5 extending obliquely outward to middle and end of cell as well as to outside of cell, second dorsal stria longest and extending to 6/7; dorsal margin with a broad white band from base to tornus; a silvery-white fascia with metallic reflection from costal 6/7 to dorsal margin, nearly straight; distal 1/7 ochreous, with a central black dot, with a white dot at costa and a broad white streak along dorsal margin; cilia white from distal part of costal margin along termen to tornus except black at base and apex, grayish white to gray along dorsal margin. Hindwing gray; cilia grayish white to gray.</p><p><bold>Male genitalia</bold> (Fig. <xref ref-type="fig" rid="F3">13</xref>). Tegumen elongately oval, sclerotized laterally. Tuba analis long and broad, more or less sclerotized, apically far exceeding caudal margin of tegumen. Costa as long as tegumen, subrectangular, slightly narrowed before rounded apex, with long dense setae ventrally; dorsal margin nearly straight; ventral margin sinuate, with a small protuberance at 2/5, with a large roundly protuberance at 3/5, bearing long strong spines distally. Sacculus broad, subtriangular, about 3/4 length of costa, narrowed at base, widened to about middle, distal half parallel except slightly concave ventrally before apex; apex truncate obliquely, with sparse short spines ventrally. Transtilla broad at base, elongate triangular, acute apically. Vinculum V-shaped, rounded on posterior margin; saccus broad digitiform, shorter than vinculum, apex obtusely acute. Phallus long and strong, about 1.5 times longer than valva, gently curved at distal 1/3, with pieces of irregular sclerites in distal 1/3; cornutus absent.</p><p><bold>Female genitalia</bold> (Fig. <xref ref-type="fig" rid="F5">17</xref>). Ovipositor small, triangular, dentate laterally, acute apically. Apophysis posterioris 1.8 times longer than apophysis anterioris. Lamella postvaginalis developed, heavily sclerotized, deeply concave at middle caudally, forming two rhombic plates originated from caudal margin of ostium bursae, outer margin serrate, apex acute. Lamella antevaginalis a pair of sclerotized and curved carinae. Antrum sclerotized, thick and strong, as long as 8th abdominal segment. Ductus bursae membranous, about same length as antrum, with longitudinal sclerotized folds extending from base to 2/3; ductus seminalis membranous, arising anterior of ductus bursae. Corpus bursae oval, small, about 2/3 length of ductus bursae, with reticulate patches medially; signum triangular, small, placed at posterior 1/3.</p><fig id="F5" position="float" orientation="portrait"><label>Figures 17–18.</label><caption><p>Female genitalia of <italic><tp:taxon-name><tp:taxon-name-part taxon-name-part-type="genus">Epicephala</tp:taxon-name-part></tp:taxon-name></italic> spp. <bold>17</bold> <italic><tp:taxon-name><tp:taxon-name-part taxon-name-part-type="genus">Epicephala</tp:taxon-name-part> <tp:taxon-name-part taxon-name-part-type="species">camurella</tp:taxon-name-part></tp:taxon-name></italic> sp. n., paratype, genitalia slide No. WZB14253 <bold>18</bold> <italic><tp:taxon-name><tp:taxon-name-part taxon-name-part-type="genus">Epicephala</tp:taxon-name-part> <tp:taxon-name-part taxon-name-part-type="species">angustisaccula</tp:taxon-name-part></tp:taxon-name></italic> sp. n., paratype, genitalia slide No. WZB14412. Scale bar: 0.5 mm (<bold>17, 18)</bold>; 0.1 mm (<bold>17a, 18a</bold>).</p></caption><graphic xmlns:xlink="http://www.w3.org/1999/xlink" xlink:href="zookeys-508-053-g005.jpg" position="float" orientation="portrait" xlink:type="simple" id="oo_45123.jpg"/></fig></tp:treatment-sec><tp:treatment-sec sec-type="Diagnosis"><title>Diagnosis.</title><p>This new species is similar to <italic><tp:taxon-name><tp:taxon-name-part taxon-name-part-type="genus">Epicephala</tp:taxon-name-part> <tp:taxon-name-part taxon-name-part-type="species">frenata</tp:taxon-name-part></tp:taxon-name></italic> Meyrick, 1908, but differs from the latter in the shape of sacculus and phallus in male genitalia as well as in the shape of sterigmatic sclerotizations in female genitalia. In the male genitalia of the new species, the apex of the sacculus is truncate obliquely and the phallus is gently curved at distal 1/3; in the female genitalia, the caudal margin of the lamella postvaginalis is deeply concave medially and the lamella antevaginalis is a pair of sclerotized and curved carinae. In the male genitalia of <italic><tp:taxon-name><tp:taxon-name-part taxon-name-part-type="genus">Epicephala</tp:taxon-name-part> <tp:taxon-name-part taxon-name-part-type="species">frenata</tp:taxon-name-part></tp:taxon-name></italic> (Syntype♂, BMNH, examined, genitalia slide No. 32303, dissected by Houhun Li; syntype♀, BMNH, examined, genitalia slide No. 32304, dissected by Houhun Li), the apex of the sacculus is broadly rounded and the phallus is straight; in the female genitalia, the caudal margin of the lamella postvaginalis is slightly concave and the lamella antevaginalis is absent.</p></tp:treatment-sec><tp:treatment-sec sec-type="Type material"><title>Type material.</title><p>20♂, 42♀, with genitalia preparations of 20♂ and 42♀.</p><p>Holotype ♂ − <bold>CHINA: Hainan Province</bold>: Yinggeling Mountain Nature Reserves (<named-content xmlns:xlink="http://www.w3.org/1999/xlink" content-type="dwc:verbatimCoordinates" xlink:type="simple">19°01'N, 109°33'E</named-content>), 450 m, 29.xii.2012, reared from host-plant <italic><tp:taxon-name><tp:taxon-name-part taxon-name-part-type="genus">Glochidion</tp:taxon-name-part> <tp:taxon-name-part taxon-name-part-type="species">wrightii</tp:taxon-name-part></tp:taxon-name></italic> by Zhibo Wang, genitalia slide no. WZB14043.</p><p>Paratypes − <bold>CHINA: Hainan Province</bold>: 12♂, 25♀, Yinggeling Mountain Nature Reserves (<named-content xmlns:xlink="http://www.w3.org/1999/xlink" content-type="dwc:verbatimCoordinates" xlink:type="simple">19°01'N, 109°33'E</named-content>), 450 m, 06.i.–08.vi.2010, reared or collected from <italic><tp:taxon-name><tp:taxon-name-part taxon-name-part-type="genus">Glochidion</tp:taxon-name-part> <tp:taxon-name-part taxon-name-part-type="species">wrightii</tp:taxon-name-part></tp:taxon-name></italic> by Bingbing Hu; 2♂, same locality as holotype except the dates 11–12.iv.2011, reared from <italic><tp:taxon-name><tp:taxon-name-part taxon-name-part-type="genus">Glochidion</tp:taxon-name-part> <tp:taxon-name-part taxon-name-part-type="species">wrightii</tp:taxon-name-part></tp:taxon-name></italic> by Jing Zhang; 5♂, 15♀, same locality as holotype except the dates 28.xii.2012–24.i.2013, reared from <italic><tp:taxon-name><tp:taxon-name-part taxon-name-part-type="genus">Glochidion</tp:taxon-name-part> <tp:taxon-name-part taxon-name-part-type="species">wrightii</tp:taxon-name-part></tp:taxon-name></italic> by Zhibo Wang; 2♀, same locality except the date 12.i.2013, reared from <italic><tp:taxon-name><tp:taxon-name-part taxon-name-part-type="genus">Glochidion</tp:taxon-name-part> <tp:taxon-name-part taxon-name-part-type="species">sphaerogynum</tp:taxon-name-part></tp:taxon-name></italic> by Zhibo Wang (1♂, 1♀, deposited in BMNH).</p></tp:treatment-sec><tp:treatment-sec sec-type="Distribution"><title>Distribution.</title><p>China (Hainan).</p></tp:treatment-sec><tp:treatment-sec sec-type="Biology"><title>Biology.</title><p><italic><tp:taxon-name><tp:taxon-name-part taxon-name-part-type="genus">Glochidion</tp:taxon-name-part> <tp:taxon-name-part taxon-name-part-type="species">wrightii</tp:taxon-name-part></tp:taxon-name></italic> is the primary host-plant and <italic><tp:taxon-name><tp:taxon-name-part taxon-name-part-type="genus">Glochidion</tp:taxon-name-part> <tp:taxon-name-part taxon-name-part-type="species">sphaerogynum</tp:taxon-name-part></tp:taxon-name></italic> (<tp:taxon-name><tp:taxon-name-part taxon-name-part-type="family">Phyllanthaceae</tp:taxon-name-part></tp:taxon-name>) is secondary. Larvae feed on seeds in the fruit.</p></tp:treatment-sec><tp:treatment-sec sec-type="Etymology"><title>Etymology.</title><p>The specific name is derived from the Latin <italic>camur</italic> (curved) and postfix -<italic>ella</italic>, in reference to the lamella antevaginalis being a pair of sclerotized and curved carinae in the female genitalia.</p></tp:treatment-sec><tp:treatment-sec><!--Section generated to contain objects referenced in tp:taxon-treatment.--><fig id="F2" position="float" orientation="portrait"><label>Figures 5–10.</label><caption><p>Adult morphology of <italic><tp:taxon-name><tp:taxon-name-part taxon-name-part-type="genus">Epicephala</tp:taxon-name-part></tp:taxon-name></italic> spp. <bold>5–8</bold> Adults: <bold>5</bold> <italic><tp:taxon-name><tp:taxon-name-part taxon-name-part-type="genus">Epicephala</tp:taxon-name-part> <tp:taxon-name-part taxon-name-part-type="species">domina</tp:taxon-name-part></tp:taxon-name></italic> sp. n., female paratype <bold>6</bold> <italic><tp:taxon-name><tp:taxon-name-part taxon-name-part-type="genus">Epicephala</tp:taxon-name-part> <tp:taxon-name-part taxon-name-part-type="species">impolliniferens</tp:taxon-name-part></tp:taxon-name></italic> sp. n., female paratype <bold>7</bold> <italic><tp:taxon-name><tp:taxon-name-part taxon-name-part-type="genus">Epicephala</tp:taxon-name-part> <tp:taxon-name-part taxon-name-part-type="species">camurella</tp:taxon-name-part></tp:taxon-name></italic> sp. n., male paratype <bold>8</bold> <italic><tp:taxon-name><tp:taxon-name-part taxon-name-part-type="genus">Epicephala</tp:taxon-name-part> <tp:taxon-name-part taxon-name-part-type="species">angustisaccula</tp:taxon-name-part></tp:taxon-name></italic> sp. n., male paratype <bold>9–10</bold> Morphology of female proboscis: <bold>9</bold> <italic><tp:taxon-name><tp:taxon-name-part taxon-name-part-type="genus">Epicephala</tp:taxon-name-part> <tp:taxon-name-part taxon-name-part-type="species">domina</tp:taxon-name-part></tp:taxon-name></italic> sp. n., female paratype, head slide No. WZB14297 (genitalia slide No. WZB14295 for determination) <bold>10</bold> <italic><tp:taxon-name><tp:taxon-name-part taxon-name-part-type="genus">Epicephala</tp:taxon-name-part> <tp:taxon-name-part taxon-name-part-type="species">impolliniferens</tp:taxon-name-part></tp:taxon-name></italic> sp. n., female paratype, head slide No. WZB14298 (genitalia slide No. WZB14160 for determination). Scale bar: 2.0 mm (<bold>5–6</bold>); 0.5 mm (<bold>9, 10</bold>).</p></caption><graphic xmlns:xlink="http://www.w3.org/1999/xlink" xlink:href="zookeys-508-053-g002.jpg" position="float" orientation="portrait" xlink:type="simple" id="oo_45120.jpg"/></fig><fig id="F3" position="float" orientation="portrait"><label>Figures 11–14.</label><caption><p>Male genitalia of <italic><tp:taxon-name><tp:taxon-name-part taxon-name-part-type="genus">Epicephala</tp:taxon-name-part></tp:taxon-name></italic> spp. <bold>11</bold> <italic><tp:taxon-name><tp:taxon-name-part taxon-name-part-type="genus">Epicephala</tp:taxon-name-part> <tp:taxon-name-part taxon-name-part-type="species">domina</tp:taxon-name-part></tp:taxon-name></italic> sp. n., holotype, genitalia slide No. WZB14337 <bold>12</bold> <italic><tp:taxon-name><tp:taxon-name-part taxon-name-part-type="genus">Epicephala</tp:taxon-name-part> <tp:taxon-name-part taxon-name-part-type="species">impolliniferens</tp:taxon-name-part></tp:taxon-name></italic> sp. n., paratype, genitalia slide No. WZB14278 <bold>13</bold> <italic><tp:taxon-name><tp:taxon-name-part taxon-name-part-type="genus">Epicephala</tp:taxon-name-part> <tp:taxon-name-part taxon-name-part-type="species">camurella</tp:taxon-name-part></tp:taxon-name></italic> sp. n., holotype, genitalia slide No. WZB14043 <bold>14</bold> <italic><tp:taxon-name><tp:taxon-name-part taxon-name-part-type="genus">Epicephala</tp:taxon-name-part> <tp:taxon-name-part taxon-name-part-type="species">angustisaccula</tp:taxon-name-part></tp:taxon-name></italic> sp. n., paratype, genitalia slide No. WZB14001. Scale bar = 0.5 mm.</p></caption><graphic xmlns:xlink="http://www.w3.org/1999/xlink" xlink:href="zookeys-508-053-g003.jpg" position="float" orientation="portrait" xlink:type="simple" id="oo_45121.jpg"/></fig></tp:treatment-sec></tp:taxon-treatment>
